# Supplementary material for: Discrimination between hypervirulent and non-hypervirulent ribotypes of Clostridioides difficile by MALDI-TOF mass spectrometry and machine learning
Source: Eur J Clin Microbiol Infect Dis. 2023 Sep 18;42(11):1373–81. doi: 10.1007/s10096-023-04665-y (PMC10587247; doi:10.1007/s10096-023-04665-y)
Supplement: Supplementary file 2 — (XLSX 20 kb) [file 10096_2023_4665_MOESM2_ESM.xlsx]

## Sheet: Tabelle1
strain code	ID results	Average score
H13-RT001	Clostridium difficile DSM 1296T DSM	2.4975
H2-RT001	Clostridium difficile DSM 1296T DSM	2.2175
K1-RT001	Clostridium difficile DSM 1296T DSM	2.435
K42-RT001	Clostridium difficile MB_4499_05 THL	2.4075
P26-RT001	Clostridium difficile DSM 1296T DSM	2.395
P3-RT001	Clostridium difficile MB_4499_05 THL	2.355
P42-RT001	Clostridium difficile MB_4499_05 THL	2.41
R34_RT001	Clostridium difficile MB_4499_05 THL	2.45
C32_RT001	Clostridium difficile MB_4499_05 THL	2.32
E33_RT001	Clostridium difficile DSM 1296T DSM	2.31
F54_RT001	Clostridium difficile DSM 1296T DSM	2.33
G28_RT001	Clostridium difficile DSM 1296T DSM	2.27
L18_RT001	Clostridium difficile DSM 1296T DSM	2.35
X56_RT002	Clostridium difficile MB_4499_05 THL	2.32
C59-RT002	Clostridium difficile MB_4499_05 THL	2.35
H16-RT002	Clostridium difficile MB_4499_05 THL	2.4
P2-RT002	Clostridium difficile DSM 1296T DSM	2.4025
W28-RT002	Clostridium difficile MB_4499_05 THL	2.3775
W41-RT002	Clostridium difficile DSM 1296T DSM	2.3475
W65-RT002	Clostridium difficile DSM 1296T DSM	2.3025
E30_RT002	Clostridium difficile DSM 1296T DSM	2.24
M55_RT002	Clostridium difficile DSM 1296T DSM	2.27
XX6.47_RT002	Clostridium difficile DSM 1296T DSM	2.31
P19_RT002	Clostridium difficile DSM 1296T DSM	2.25
P25_RT002	Clostridium difficile MB_4499_05 THL	2.29
XX1.71_RT002	Clostridium difficile DSM 1296T DSM	2.3
A69-RT009	Clostridium difficile MB_4499_05 THL	2.3825
E73-RT009	Clostridium difficile MB_4499_05 THL	2.3725
F68-RT009	Clostridium difficile MB_4499_05 THL	2.35
G41-RT009	Clostridium difficile MB_4499_05 THL	2.4125
K26-RT009	Clostridium difficile MB_4499_05 THL	2.4025
U45-RT009	Clostridium difficile MB_4499_05 THL	2.3475
XX2.25_RT009	Clostridium difficile DSM 1296T DSM	2.36
O59-RT010	Clostridium difficile DSM 12057 DSM	2.4
O62-RT010	Clostridium difficile MB_4499_05 THL	2.3975
O73_RT010	Clostridium difficile DSM 1296T DSM	2.365
O9-RT010	Clostridium difficile DSM 1296T DSM	2.405
P12-RT010	Clostridium difficile DSM 1296T DSM	2.4175
P55-RT010	Clostridium difficile MB_4499_05 THL	2.3925
XX2.67_RT010	Clostridium difficile DSM 1296T DSM	2.33
P8_RT010	Clostridium difficile MB_4499_05 THL	2.36
CD630-RT012	Clostridium difficile DSM 1296T DSM	2.2975
D16-RT012	Clostridium difficile MB_4499_05 THL	2.3675
X1-54-RT012	Clostridium difficile MB_4499_05 THL	2.3275
X1-75_RT012	Clostridium difficile MB_4499_05 THL	2.3775
X9-57_RT012	Clostridium difficile MB_4499_05 THL	2.395
X9-60-RT012	Clostridium difficile MB_4499_05 THL	2.3625
E20_RT014	Clostridium difficile MB_4499_05 THL	2.415
J59-RT014	Clostridium difficile DSM 1296T DSM	2.4875
N70-RT014	Clostridium difficile MB_4499_05 THL	2.455
V11-RT014	Clostridium difficile MB_4499_05 THL	2.3925
C33_RT014	Clostridium difficile MB_4499_05 THL	2.31
E31_RT014	Clostridium difficile DSM 1296T DSM	2.32
F52_RT014	Clostridium difficile MB_4499_05 THL	2.31
H15_RT014	Clostridium difficile MB_4499_05 THL	2.26
H44_RT014	Clostridium difficile MB_4499_05 THL	2.32
L20_RT014	Clostridium difficile MB_4499_05 THL	2.33
B46-RT017	Clostridium difficile DSM 1296T DSM	2.3625
L56-RT017	Clostridium difficile DSM 1296T DSM	2.41
M38-RT017	Clostridium difficile DSM 1296T DSM	2.415
R30-RT017	Clostridium difficile DSM 1296T DSM	2.325
S31-RT017	Clostridium difficile DSM 1296T DSM	2.3275
X6-77_RT017	Clostridium difficile DSM 1296T DSM	2.4
X7-25-RT017	Clostridium difficile DSM 1296T DSM	2.3575
J51_RT017	Clostridium difficile DSM 1296T DSM	2.22
J52_RT017	Clostridium difficile DSM 1296T DSM	2.36
J53_RT017	Clostridium difficile DSM 1296T DSM	2.28
J54_RT017	Clostridium difficile DSM 1296T DSM	2.35
J55_RT017	Clostridium difficile DSM 1296T DSM	2.36
J56_RT017	Clostridium difficile DSM 1296T DSM	2.31
G41-RT018	Clostridium difficile MB_4499_05 THL	2.405
H30_RT018	Clostridium difficile MB_4499_05 THL	2.32
Q57-RT018	Clostridium difficile MB_4499_05 THL	2.35
U30-RT018	Clostridium difficile DSM 1296T DSM	2.3575
X1-55-RT018	Clostridium difficile MB_4499_05 THL	2.365
X2-14-RT018	Clostridium difficile MB_4499_05 THL	2.405
X2-47-RT018	Clostridium difficile DSM 1296T DSM	2.375
X4-16_RT018	Clostridium difficile MB_4499_05 THL	2.435
X4-56-RT018	Clostridium difficile MB_4499_05 THL	2.35
XX5.13_RT018	Clostridium difficile MB_4499_05 THL	2.29
N32_RT018	Clostridium difficile DSM 1296T DSM	2.31
XX3.81_RT018	Clostridium difficile DSM 1296T DSM	2.39
C23-RT020	Clostridium difficile DSM 1296T DSM	2.3125
J58-RT020	Clostridium difficile MB_4499_05 THL	2.3
O10-RT020	Clostridium difficile DSM 1296T DSM	2.375
P1-RT020	Clostridium difficile MB_4499_05 THL	2.415
F74_RT020	Clostridium difficile MB_4499_05 THL	2.32
G50_RT020	Clostridium difficile MB_4499_05 THL	2.34
H43_RT020	Clostridium difficile MB_4499_05 THL	2.31
H61_RT020	Clostridium difficile MB_4499_05 THL	2.28
M2_RT020	Clostridium difficile DSM 12057 DSM	2.27
M56_RT020	Clostridium difficile MB_4499_05 THL	2.24
J57_RT020	Clostridium difficile DSM 1296T DSM	2.23
XX2.24_RT020	Clostridium difficile DSM 1296T DSM	2.37
L29_RT020	Clostridium difficile MB_4499_05 THL	2.37
N22_RT023	Clostridium difficile DSM 12057 DSM	2.2575
N23-RT023	Clostridium difficile DSM 1296T DSM	2.2925
P17_RT023	Clostridium difficile MB_4499_05 THL	2.285
R18-RT023	Clostridium difficile DSM 1296T DSM	2.235
T32-RT023	Clostridium difficile MB_4499_05 THL	2.2075
U60-RT023	Clostridium difficile MB_4499_05 THL	2.2725
U67-RT023	Clostridium difficile MB_4499_05 THL	2.31
V80-RT023	Clostridium difficile DSM 1296T DSM	2.2875
W36-RT023	Clostridium difficile DSM 1296T DSM	2.2775
W8-RT023	Clostridium difficile DSM 1296T DSM	2.2425
H75_RT023	Clostridium difficile MB_4499_05 THL	2.27
J17_RT023	Clostridium difficile MB_4499_05 THL	2.28
X47_RT023	Clostridium difficile DSM 1296T DSM	2.21
XX2.34_RT023	Clostridium difficile DSM 1296T DSM	2.26
XX2.35_RT023	Clostridium difficile DSM 1296T DSM	2.26
XX4.78_RT023	Clostridium difficile DSM 1296T DSM	2.26
XX5.36_RT023	Clostridium difficile DSM 1296T DSM	2.2
XX5.9_RT023	Clostridium difficile DSM 1296T DSM	2.2
XX2.16_RT023	Clostridium difficile DSM 1296T DSM	2.25
P47_RT027	Clostridium difficile MB_4499_05 THL	2.26
X5.51_RT027	Clostridium difficile MB_4499_05 THL	2.27
K27-RT027	Clostridium difficile MB_4499_05 THL	2.3225
P72-RT027	Clostridium difficile MB_4499_05 THL	2.3
P75-RT027	Clostridium difficile MB_4499_05 THL	2.3125
Q17_RT027	Clostridium difficile MB_4499_05 THL	2.4075
Q41-RT027	Clostridium difficile MB_4499_05 THL	2.365
Q43-RT027	Clostridium difficile MB_4499_05 THL	2.3675
Q50-RT027	Clostridium difficile MB_4499_05 THL	2.3525
Q69_RT027	Clostridium difficile DSM 1296T DSM	2.34
R20291-RT027	Clostridium difficile MB_4499_05 THL	2.31
S16-RT027	Clostridium difficile MB_4499_05 THL	2.3325
W18_RT027	Clostridium difficile DSM 12057 DSM	2.1875
X5-41_RT027	Clostridium difficile MB_4499_05 THL	2.375
B12_RT027	Clostridium difficile MB_4499_05 THL	2.24
B40_RT027	Clostridium difficile MB_4499_05 THL	2.34
B64_RT027	Clostridium difficile MB_4499_05 THL	2.29
C12_RT027	Clostridium difficile DSM 1296T DSM	2.11
C6_RT027	Clostridium difficile MB_4499_05 THL	2.28
D4_RT027	Clostridium difficile DSM 1296T DSM	2.28
X51_RT027	Clostridium difficile MB_4499_05 THL	2.22
B63-RT035	Clostridium difficile MB_4499_05 THL	2.3375
H66-RT035	Clostridium difficile MB_4499_05 THL	2.3575
M37-RT035	Clostridium difficile DSM 1296T DSM	2.39
B25-RT045	Clostridium difficile MB_4499_05 THL	2.115
B65-RT045	Clostridium difficile MB_4499_05 THL	2.2325
H56-RT045	Clostridium difficile MB_4499_05 THL	2.1875
M9-RT045	Clostridium difficile MB_4499_05 THL	2.2525
N63-RT045	Clostridium difficile MB_4499_05 THL	2.31
O52-RT045	Clostridium difficile MB_4499_05 THL	2.305
O56-RT045	Clostridium difficile MB_4499_05 THL	2.3225
P63-RT045	Clostridium difficile MB_4499_05 THL	2.2625
P71-RT045	Clostridium difficile MB_4499_05 THL	2.3175
P73-RT045	Clostridium difficile MB_4499_05 THL	2.3
C3_RT045	Clostridium difficile MB_4499_05 THL	2.15
J27_RT045	Clostridium difficile DSM 1296T DSM	2.19
Q5_RT045	Clostridium difficile DSM 1296T DSM	2.35
XX4.18_RT045	Clostridium difficile MB_4499_05 THL	2.22
A10-RT073	Clostridium difficile DSM 1296T DSM	2.295
A33-RT073	Clostridium difficile MB_4499_05 THL	2.3125
D21-RT073	Clostridium difficile MB_4499_05 THL	2.3425
F28-RT073	Clostridium difficile MB_4499_05 THL	2.36
H35-RT078	Clostridium difficile MB_4499_05 THL	2.2225
N71-RT078	Clostridium difficile MB_4499_05 THL	2.1975
P79-RT078	Clostridium difficile MB_4499_05 THL	2.2575
S79_RT078	Clostridium difficile MB_4499_05 THL	2.26
W62-RT078	Clostridium difficile DSM 1296T DSM	2.2775
B74_RT078	Clostridium difficile MB_4499_05 THL	2.21
F10_RT078	Clostridium difficile MB_4499_05 THL	2.25
F78_RT078	Clostridium difficile MB_4499_05 THL	2.12
I37_RT078	Clostridium difficile DSM 1296T DSM	2.24
I7_RT078	Clostridium difficile MB_4499_05 THL	2.25
J38_RT078	Clostridium difficile MB_4499_05 THL	2.12
J59_RT078	Clostridium difficile DSM 1296T DSM	2.19
XX2.23_RT078	Clostridium difficile DSM 1296T DSM	2.26
XX3.5_RT078	Clostridium difficile DSM 1296T DSM	2.3
P9_RT078	Clostridium difficile DSM 12057 DSM	2.18
Q15_RT078	Clostridium difficile MB_4499_05 THL	2.26
Q66_RT078	Clostridium difficile MB_4499_05 THL	2.27
Q73_RT078	Clostridium difficile DSM 1296T DSM	2.22
XX2.10_RT078	Clostridium difficile DSM 1296T DSM	2.3
XX3.40_RT078	Clostridium difficile MB_4499_05 THL	2.14
XX4.45_RT078	Clostridium difficile MB_4499_05 THL	2.3
H46_RT084	Clostridium difficile DSM 1296T DSM	2.3975
M47-RT084	Clostridium difficile DSM 1296T DSM	2.3675
Q22-RT085	Clostridium difficile MB_4499_05 THL	2.28375
T23-RT085	Clostridium difficile DSM 1296T DSM	2.245
L73-RT106	Clostridium difficile DSM 1296T DSM	2.2975
P45-RT106	Clostridium difficile MB_4499_05 THL	2.3575
S35-RT106	Clostridium difficile MB_4499_05 THL	2.4
T69-RT106	Clostridium difficile MB_4499_05 THL	2.3675
X5-29-RT106	Clostridium difficile DSM 1296T DSM	2.36
X5-55_RT106	Clostridium difficile MB_4499_05 THL	2.3675
E38_RT106	Clostridium difficile MB_4499_05 THL	2.29
G64_RT106	Clostridium difficile MB_4499_05 THL	2.28
N39_RT106	Clostridium difficile MB_4499_05 THL	2.31
F32-RT126	Clostridium difficile DSM 1296T DSM	2.1725
M19-RT126	Clostridium difficile MB_4499_05 THL	2.3
M50-RT126	Clostridium difficile DSM 1296T DSM	2.285
M53-RT126	Clostridium difficile MB_4499_05 THL	2.235
N51-RT126	Clostridium difficile MB_4499_05 THL	2.21
N53-RT126	Clostridium difficile DSM 1296T DSM	2.1725
N8-RT126	Clostridium difficile MB_4499_05 THL	2.3025
O64-RT126	Clostridium difficile DSM 1296T DSM	2.22
Q63-RT126	Clostridium difficile DSM 1296T DSM	2.1875
R4-RT126	Clostridium difficile DSM 1296T DSM	2.22
V62-RT126	Clostridium difficile MB_4499_05 THL	2.1175
V66-RT126	Clostridium difficile MB_4499_05 THL	2.21
X5-30_RT126	Clostridium difficile MB_4499_05 THL	2.2125
X6-74-RT126	Clostridium difficile MB_4499_05 THL	2.23
C13_RT126	Clostridium difficile MB_4499_05 THL	2.14
I6_RT126	Clostridium difficile DSM 1296T DSM	2.3
XX1.68_RT126	Clostridium difficile MB_4499_05 THL	2.33
G49-RT127	Clostridium difficile MB_4499_05 THL	2.2
U01-RT127	Clostridium difficile MB_4499_05 THL	2.24
B47-RT140	Clostridium difficile MB_4499_05 THL	2.3925
D48-RT140	Clostridium difficile MB_4499_05 THL	2.26
E27-RT140	Clostridium difficile MB_4499_05 THL	2.3525
P21_RT140	Clostridium difficile MB_4499_05 THL	2.2725
P55_RT140	Clostridium difficile DSM 1296T DSM	2.2525
R66-RT140	Clostridium difficile MB_4499_05 THL	2.29
S25-RT140	Clostridium difficile MB_4499_05 THL	2.3025
SP57_RT140	Clostridium difficile MB_4499_05 THL	2.2825
T15-RT140	Clostridium difficile MB_4499_05 THL	2.2725
T71-RT140	Clostridium difficile MB_4499_05 THL	2.245
V75-RT140	Clostridium difficile MB_4499_05 THL	2.29
XX1.53_RT140	Clostridium difficile DSM 1296T DSM	2.33
C27_RT140	Clostridium difficile DSM 1296T DSM	2.3
XX1.5_RT140	Clostridium difficile DSM 1296T DSM	2.28
W74_RT176	Clostridium difficile DSM 1296T DSM	2.23
A1_RT176	Clostridium difficile MB_4499_05 THL	2.29333
A3-RT176	Clostridium difficile MB_4499_05 THL	2.355
A5-RT176	Clostridium difficile MB_4499_05 THL	2.3325
A7-RT176	Clostridium difficile MB_4499_05 THL	2.35
A9-RT176	Clostridium difficile MB_4499_05 THL	2.415
E6-RT176	Clostridium difficile DSM 1296T DSM	2.3
F31-RT176	Clostridium difficile DSM 1296T DSM	2.325
G62-RT176	Clostridium difficile MB_4499_05 THL	2.33
K44-RT176	Clostridium difficile MB_4499_05 THL	2.37
C48-RT207	Clostridium difficile DSM 1296T DSM	2.25
C74-RT207	Clostridium difficile DSM 1296T DSM	2.26
T79_RT207	Clostridium difficile MB_4499_05 THL	2.39
V10-RT207	Clostridium difficile DSM 1296T DSM	2.36
V27-RT207	Clostridium difficile MB_4499_05 THL	2.4025
V30_RT207	Clostridium difficile MB_4499_05 THL	2.3625
V31_RT207	Clostridium difficile MB_4499_05 THL	2.3875
